# Supplementary material for: Development of a 3D-Printed Dosing Platform to Aid in Zolpidem Withdrawal Therapy
Source: Pharmaceutics. 2021 Oct 14;13(10):1684. doi: 10.3390/pharmaceutics13101684 (PMC8541164; doi:10.3390/pharmaceutics13101684)
Supplement: Supplementary file 1 [file pharmaceutics-13-01684-s001.zip]

Archive with 2 entries (2 files):
- Lidocaïne.HCl.H2O_Speed.mp4
- Zolpidem_Hemitartraat_Hemihydraat_Speed.mp4
